# Supplementary material for: Correction: Empirical mode decomposition processing to improve multifocal-visual-evoked-potential signal analysis in multiple sclerosis
Source: PLoS One. 2018 May 1;13(5):e0196928. doi: 10.1371/journal.pone.0196928 (PMC5929517; doi:10.1371/journal.pone.0196928)
Supplement: S1 File — Parameters measured for each subject of the database. (XLSX) [file pone.0196928.s001.xlsx]

## Sheet: AMPLITUDE P2T VALUES  
ORIGINAL XDFT [µV]												BEST IMF XEMD [µV]
FF FULL FIELD VALUES						R5 RING 5						FF FIELD EYE VALUES						R5 RING 5
CONTROL	RIS	MS_ON	MS_NoN	CIS_ON	CIS_NoN	CONTROL	RIS	MS_ON	MS_NoN	CIS_ON	CIS_NoN	CONTROL	RIS	MS_ON	MS_NoN	CIS_ON	CIS_NoN	CONTROL	RIS	MS_ON	MS_NoN	CIS_ON	CIS_NoN
0.606807	0.524701	0.71316	0.438886	0.437033	0.577655	0.542666	0.331594	0.394783	0.233752	0.195724	0.246213	0.548505	0.40796	0.584783	0.413968	0.379081	0.446213	0.464425	0.31523	0.381929	0.230417	0.210156	0.283821
0.730887	0.578005	0.397857	0.825103	0.513642	0.500704	0.549739	0.384897	0.163532	0.467341	0.220499	0.418716	0.573268	0.525385	0.353532	0.775043	0.403985	0.618716	0.489188	0.369588	0.160139	0.46777	0.200629	0.231064
0.783694	0.413949	0.489835	0.430699	0.324107	0.695244	0.647934	0.220842	0.241504	0.218975	0.210991	0.288369	0.68299	0.585002	0.431504	0.393411	0.25642	0.488369	0.598909	0.216472	0.236895	0.206844	0.212784	0.354255
0.716517	0.747546	0.562013	0.479033	0.325478	0.507423	0.720112	0.554439	0.256898	0.186853	0.181007	0.30953	0.741776	0.530626	0.446898	0.419418	0.254452	0.50953	0.657695	0.549368	0.238263	0.175369	0.171413	0.239157
0.694304	0.55095	0.574016	0.316993	0.573881	0.714636	0.646556	0.357842	0.270576	0.161036	0.292203	0.387932	0.684631	0.51185	0.460576	0.284621	0.49323	0.587932	0.60055	0.326114	0.258079	0.150706	0.271717	0.297178
0.570066	0.57434	0.474332	0.340301	0.297459	0.745126	0.484666	0.381232	0.243591	0.140446	0.132396	0.24742	0.528472	0.382138	0.433591	0.322889	0.228833	0.44742	0.444391	0.332991	0.219711	0.140138	0.122544	0.310258
0.884653	0.584077	0.42288	0.452255	0.503879	0.520446	0.737591	0.390969	0.238053	0.186467	0.238767	0.301746	0.732722	0.656757	0.428053	0.427533	0.430474	0.501746	0.648642	0.375753	0.215437	0.163213	0.240488	0.222699
0.703982	0.451589	0.54885	0.374806	0.451866	0.506139	0.621842	0.258482	0.20234	0.222945	0.289255	0.272453	0.664047	0.502449	0.39234	0.332337	0.345303	0.472453	0.579967	0.261794	0.17405	0.196787	0.2791	0.271535
0.647947	0.585831	0.345794	0.702354	0.405227	0.533867	0.572829	0.392724	0.160259	0.373136	0.187612	0.302659	0.609712	0.465614	0.350259	0.647732	0.318691	0.502659	0.525632	0.368522	0.160961	0.340353	0.175164	0.2169
0.562968	0.498926	0.382299	0.408219	0.338695	0.571451	0.470676	0.305818	0.164709	0.173824	0.202341	0.277303	0.504684	0.376994	0.354709	0.372131	0.263517	0.477303	0.420603	0.298625	0.14559	0.166384	0.179251	0.260944
0.711334	0.624164	0.41251	0.611928	0.579755	0.582712	0.670742	0.431056	0.206751	0.315432	0.210272	0.359123	0.674289	0.486733	0.396751	0.558101	0.450499	0.559123	0.590209	0.391391	0.217003	0.280556	0.15953	0.234558
0.550387	0.422478	0.414897	0.407949	0.285378	0.732422	0.484534	0.22937	0.257445	0.172989	0.0890936	0.271087	0.523947	0.361254	0.447445	0.385778	0.22298	0.471087	0.439867	0.223579	0.261451	0.168979	0.0834171	0.325162
0.664586	0.685153	0.317674	0.433942	0.4197	0.489707	0.59715	0.492045	0.182681	0.286285	0.20418	0.290396	0.638729	0.487846	0.372681	0.414553	0.337289	0.490396	0.554648	0.473761	0.187741	0.274126	0.192183	0.24735
0.543673	0.666873	0.647025	0.702354	0.106348	0.595198	0.495539	0.473766	0.292628	0.233752	0.0570613	0.199913	0.544069	0.366492	0.482628	0.322889	0.0934665	0.399913	0.459989	0.426705	0.286494	0.175369	0.0569421	0.262427
0.745243	0.519567	0.673984	0.408219		0.478773	0.78598	0.32646	0.324207	0.467341		0.221649	0.773244	0.517307	0.514207	0.427533		0.421649	0.689163	0.335248	0.258138	0.150706		0.194511
0.543535	0.631811	0.380605	0.611928		0.45912	0.49168	0.438703	0.171855	0.218975		0.274208	0.511276	0.335369	0.361855	0.332337		0.474208	0.427196	0.403392	0.185867	0.140138		0.182183
0.948154	0.409236	0.536542	0.407949		0.588997	0.8	0.216128	0.357001	0.186853		0.344958	0.892248	0.734346	0.547001	0.647732		0.544958	0.808167	0.236163	0.360593	0.163213		0.247118
0.631491	0.612604	0.352491	0.433942		0.494812	0.603826	0.419496	0.155331	0.161036		0.194083	0.637048	0.436262	0.345331	0.372131		0.394083	0.552968	0.377334	0.155659	0.196787		0.316347
0.544284	0.584077	0.445064	0.455533		0.499771	0.48236	0.390969	0.202817	0.212785		0.294892	0.50681	0.656757	0.392817	0.435235		0.494892	0.42273	0.375753	0.161732	0.182728		0.173574
0.548436	0.451589	0.460423	0.486442		0.592532	0.458864	0.258482	0.186436	0.24317		0.172216	0.503044	0.502449	0.376436	0.436072		0.372216	0.418963	0.261794	0.16951	0.208978		0.260378
0.620686	0.585831	0.390484	0.137351		0.474736	0.55404	0.392724	0.12921	0.0973237		0.256084	0.59513	0.465614	0.31921	0.129823		0.456084	0.51105	0.368522	0.116948	0.0820509		0.16474
0.623328	0.498926	0.506759			0.454751	0.606902	0.305818	0.177222			0.216507	0.639294	0.376994	0.367222			0.416507	0.555214	0.298625	0.147077			0.234192
0.566826	0.624164	0.35331			0.46725	0.518031	0.431056	0.119624			0.332044	0.544866	0.486733	0.309624			0.532044	0.460786	0.391391	0.103925			0.189564
0.707745	0.422478	0.344311			0.632783	0.514771	0.22937	0.163848			0.254726	0.53919	0.361254	0.353848			0.454726	0.45511	0.223579	0.171199			0.292144
0.775808	0.685153	0.402445			0.479544	0.635999	0.492045	0.152926			0.388861	0.66128	0.487846	0.342926			0.588861	0.577199	0.473761	0.215437			0.234419
0.712463	0.666873	0.42288			0.623509	0.722811	0.473766	0.394783			0.225133	0.75478	0.366492	0.584783			0.425133	0.670699	0.426705	0.17405			0.355165
0.68291	0.519567	0.54885			0.437564	0.601119	0.32646	0.163532			0.271612	0.629648	0.517307	0.353532			0.471612	0.545568	0.335248	0.160961			0.225629
0.561318	0.631811	0.345794			0.492032	0.507173	0.438703	0.241504			0.204598	0.552629	0.335369	0.431504			0.404598	0.468548	0.403392	0.14559			0.221421
0.852741	0.409236	0.382299			0.511006	0.708642	0.216128	0.256898			0.513294	0.717034	0.734346	0.446898			0.713294	0.632953	0.236163	0.217003			0.187288
0.715956	0.612604	0.41251			0.785604	0.613037	0.419496	0.270576			0.246745	0.637087	0.436262	0.460576			0.446745	0.553006	0.377334	0.261451			0.468554
0.635034	0.557293	0.414897			0.51428	0.558628	0.368465	0.243591			0.371409	0.588556	0.4724	0.433591			0.571409	0.504475	0.349534	0.187741			0.222822
0.551864	0.0951781	0.317674			0.668179	0.452485	0.0947154	0.238053			0.350207	0.488231	0.101898	0.428053			0.550207	0.404151	0.0826624	0.286494			0.341395
0.703841		0.647025			0.663355	0.673103		0.20234			0.288331	0.646056		0.39234			0.488331	0.561976		0.258138			0.334966
0.562255		0.673984			0.587056	0.494648		0.160259			0.206775	0.528011		0.350259			0.406775	0.443931		0.185867			0.290039
0.637971		0.380605			0.526329	0.585615		0.164709			0.214269	0.633675		0.354709			0.414269	0.549595		0.360593			0.201198
0.537695		0.536542			0.481395	0.56166		0.206751			0.205019	0.580544		0.396751			0.405019	0.496464		0.143872			0.193717
0.748682		0.405239			0.468853	0.774718		0.223047			0.296217	0.757031		0.413047			0.496217	0.67295		0.222962			0.189783
0.556039		0.460483			0.60927	0.518526		0.221142			0.413389	0.531806		0.411142			0.613389	0.54		0.210663			0.265079
0.953868		0.109795			0.558009	0.897211		0.0678258			0.199131	0.882343		0.0678258			0.399131	0.52		0.0662043			0.385909
0.683601					0.389489	0.604627					0.195425	0.62					0.395425	0.447726					0.184139
0.544269					0.481469	0.479148					0.270741	0.62					0.470741	0.798262					0.177291
0.52324					0.566403	0.44376					0.0942134	0.609447					0.294213	0.525367					0.238324
0.66					0.5538	0.580005					0.278324	0.489453					0.478324	0.405373					0.255457
0.66					0.0915864	0.58					0.078681	0.496727					0.078681	0.412646					0.0656142
0.641246						0.6						0.608649						0.524568
0.607666						0.601411						0.629155						0.545074
0.66						0.592464						0.618612						0.534274
0.107172						0.103458						0.0972575						0.0972843
Red Numbers: Mean of each column
Blue Numbers: Standard Deviation of each column

## Sheet: LATENCY INTEROCULAR VALUES
	INTEROCULAR LATENCY VALUES FOR EACH CONTROL SUBJECT [ms]
	CONTROL NUMBER	1	2	3	4	5	6	7	8	9	10	11	12	13	14	15	16	17	18	19	20	21	22	MEAN	SNA	SNA %	CVINTER	CVINTRA
FF FULL FIELD	Standard XDFT	1.2037	-2.94444	-3.77132	3.59783	0.681159	-2.05556	-3.41304	0.588652	0.310606	0.485366	-3.30682	1.62963	1.38889	0.58	-4.38372	0.751938	0.796296	0.464539	-2.70652	2.75	0.611111	-4.61111	-0.516037	127	9.62121	4.66036	50.6399
	BEST IMF XEMD	-1.4697	-1.1087	-1.55556	-0.944444	-0.0763889	-0.659091	-1.3125	-0.694444	0.965278	-1.41667	-0.291667	-0.618056	0.548611	-0.479167	-1.75	0.96	0.326087	0.0416667	-1.86	0.16	1.27273	0.777778	-0.417465	142	10.7576	2.29346	42.6696									2.81818	2.74242	0.518519	-2.28571	3.10802	3.99673	2.20833	-3.5	5.24747	4.57407	2.93262	-1.75	2.27083
R5 RING FIVE	Standard XDFT	0.874113	-0.531915	-0.945652	1.46099	1.08681	0.15625	-1.05208	1.21277	1.78014	-0.277778	-1.35714	0.235507	0.592199	0.166667	-0.925926	0.403101	0.836879	1.03623	-0.391304	0.981884	0.98227	0.0496454	0.289711	37	14.0152	3.05152	40.5357
	BEST IMF XEMD	0.231884	-0.257246	0.304348	0.533688	0.161348	0.284722	0.145833	0.376812	1.33156	-0.242424	-0.0277778	0.391844	-0.0336879	-0.668803	0.213768	0.363636	0.631944	0.391844	0.125887	0.26773	0.34058	0.34058	0.23673	39	14.7727	1.60185	28.7424
SNA	Sector not analyzable
CVINTER: intersubject coefficient of variability
CVINTRA: intrasubject coefficient of variability
[truncated: 7 more columns]
